# Supplementary material for: Comparative Structural and Biophysical Investigation of Lycosa erythrognatha Toxin I (LyeTx I) and Its Analog LyeTx I-b
Source: Antibiotics (Basel). 2025 Jan 10;14(1):66. doi: 10.3390/antibiotics14010066 (PMC11762800; doi:10.3390/antibiotics14010066)
Supplement: Supplementary file 1 [file antibiotics-14-00066-s001.zip]

Archive with 1 entries (1 files):
- antibiotics-3318949-supplementary.pdf
